# Supplementary material for: Semi-Mechanism-Based Pharmacokinetic-Toxicodynamic Model of Oxaliplatin-Induced Acute and Chronic Neuropathy
Source: Pharmaceutics. 2020 Feb 3;12(2):125. doi: 10.3390/pharmaceutics12020125 (PMC7076355; doi:10.3390/pharmaceutics12020125)
Supplement: Supplementary file 1 [file pharmaceutics-12-00125-s001.zip]

Archive with 3 entries (2 files):
- pharmaceutics-673480-supplementary/
- pharmaceutics-673480-supplementary/Revised2 Figure supp.pptx
- pharmaceutics-673480-supplementary/Supp. Table .docx
